# Supplementary material for: Scoping Review of Chatbot‐Based Approaches to Cancer Patient Education
Source: Nurs Res Pract. 2026 May 5;2026:2147056. doi: 10.1155/nrp/2147056 (PMC13141675; doi:10.1155/nrp/2147056)
Supplement: Supplementary file 1 — Supporting Information Additional supporting information can be found online in the Supporting Information section. [file NRP-2026-2147056-s001.zip]

Archive with 2 entries (2 files):
- Prisma.docx
- Supplementary File.docx
